# Supplementary material for: Dysregulation of microRNAs in the Brains of Mice Infected with Powassan Virus
Source: Viruses. 2025 Sep 23;17(10):1288. doi: 10.3390/v17101288 (PMC12567649; doi:10.3390/v17101288)
Supplement: Supplementary file 1 [file viruses-17-01288-s001.zip]

Archive with 1 entries (1 files):
- viruses-3839999-supplementary.xls
