# Supplementary material for: Dysregulation of microRNAs in the Brains of Mice Infected with Powassan Virus
Source: Viruses. 2025 Sep 23;17(10):1288. doi: 10.3390/v17101288 (PMC12567649; doi:10.3390/v17101288)
Supplement: Supplementary file 1 [file viruses-17-01288-s001.zip › viruses-3839999-supplementary.xls]

## Sheet: Table S1
Table S1: DE miRNAs with p-value<0.05 and an absolute Log2 fold change greater than 0.75.
D3	Log2FC	P-value		D6	Log2FC	P-value		D9	Log2FC	P-value
mmu-miR-1983	1.37857	0.00010398		mmu-miR-223	3.05319	1.43e-17		mmu-miR-2135	2.92003	1.12e-12
mmu-miR-19a	1.22446	0.00210552		mmu-miR-142-3p	2.85927	2.23e-15		mmu-miR-2132	2.9065	8.49e-13
mmu-miR-216b	1.14596	0.00432204		mmu-miR-21	1.94596	1.48e-09		mmu-miR-223	2.88148	9.2e-16
mmu-miR-496	1.14015	0.00045631		mmu-miR-2135	1.82672	1.18e-05		mmu-miR-142-3p	2.7175	5.13e-14
mmu-miR-1897-3p	1.12425	0.00411598		mmu-miR-2132	1.66421	5.8e-05		mmu-miR-21	2.44812	2.76e-14
mmu-miR-19b	1.10608	0.00247297		mmu-miR-19a	1.46185	0.00021924		mmu-miR-2134	2.17225	1.53e-06
mmu-miR-301a	1.09551	0.00756426		mmu-miR-804	1.38892	9.71e-08		mmu-miR-2141	1.97295	3.14e-08
mmu-miR-7a	0.995814	0.0285127		mmu-miR-146a	1.29287	0.00033195		mmu-miR-1938	1.70198	0.00326972
mmu-miR-323-3p	0.985055	0.00249527		mmu-miR-2134	1.17236	0.0110359		mmu-miR-146a	1.6699	3.54e-06
mmu-miR-487b	0.979551	0.00387285		mmu-miR-216b	1.11261	0.00457339		mmu-miR-451	1.66905	0.0174283
mmu-miR-363	0.896683	0.049478		mmu-miR-1983	1.08225	0.00227074		mmu-miR-804	1.52335	5.48e-09
mmu-miR-7b	0.826442	0.0316387		mcmv-miR-m108-2-5p.2	1.03274	0.0407423		mmu-miR-144	1.47645	0.0240623
mmu-miR-362-3p	0.810847	0.016305		mmu-miR-92a	1.0157	0.0125316		mmu-miR-203	1.44896	1.11e-07
mmu-miR-329	0.799739	0.0177744		mmu-miR-15b	0.986317	0.00244375		mmu-miR-2146	1.29966	0.00012317
mmu-miR-136	0.753977	0.0482256		mmu-miR-203	0.982066	0.0003359		mmu-miR-15b	1.21311	0.00019414
mmu-miR-322	0.750246	0.0122754		mmu-miR-2141	0.964599	0.00719484		mmu-miR-1902	1.1575	1.59e-05
mmu-miR-706	-0.803779	0.0431141		mmu-miR-19b	0.956549	0.00827618		mmu-miR-709	1.10111	0.00122263
mmu-miR-196b	-0.935159	0.00504502		mmu-miR-509-3p	0.84058	0.0303596		mmu-miR-1224	1.09064	0.00046049
mmu-miR-669m	-0.986372	0.0471283		mmu-miR-301a	0.83535	0.041394		mmu-miR-216b	1.08787	0.00611419
mmu-miR-500	-1.06348	0.00390904		mmu-miR-496	0.830803	0.00982084		mmu-miR-494	1.04169	0.00548748
				mmu-miR-210	0.779298	0.00612123		mmu-miR-2140	1.01266	0.00208398
				mmu-miR-664	-0.775559	0.00203914		mmu-miR-615-3p	0.982344	0.0076641
				mmu-miR-130b	-0.805039	0.0158148		mmu-miR-1939	0.9146	0.0173137
				mmu-miR-132	-0.867447	0.011591		mmu-miR-690	0.905503	0.00172813
				mmu-miR-23a	-1.03023	0.00061885		mmu-miR-10a	0.900544	0.00386124
				mmu-miR-145	-1.23142	0.00030491		mmu-miR-19a	0.871217	0.0285796
				mmu-miR-92b	-1.24317	1.69e-05		mmu-miR-1955	0.864183	0.0431141
				mmu-miR-500	-1.30271	0.00039231		mmu-miR-689	0.857376	0.0414458
				mmu-miR-196b	-1.32345	5.74e-05		mmu-miR-574-5p	0.830435	0.00441787
				mmu-miR-182	-1.4543	0.00011352		mmu-miR-2145	0.773315	0.0250886
				mmu-miR-200c	-1.47242	0.00185367		mmu-miR-1983	0.750972	0.0346923
				mmu-miR-155	-3.28811	0.00843883		mmu-miR-375	-0.753841	0.0293418
								mmu-miR-23b	-0.760663	0.018722
								mmu-miR-674	-0.815659	0.00147865
								mmu-miR-138	-0.821151	0.0186761
								mmu-miR-128	-0.837301	0.0224291
								mmu-miR-199a-5p	-0.853704	0.0187852
								mmu-miR-379	-0.869023	0.00734834
								mmu-miR-376a	-0.883813	0.0216514
								mmu-miR-361	-0.889626	0.00273287
								mmu-miR-664	-0.908246	0.00042363
								mmu-miR-500	-1.01489	0.00573936
								mmu-miR-221	-1.02022	0.00228876
								mmu-miR-130b	-1.05182	0.0016476
								mmu-miR-132	-1.05493	0.00214472
								mmu-miR-200c	-1.12487	0.0173719
								mmu-miR-23a	-1.29485	1.76e-05
								mmu-miR-182	-1.40078	0.00022748
								mmu-miR-145	-1.40203	4.04e-05
								mmu-miR-141	-1.46882	0.0485939
								mmu-miR-92b	-1.62205	1.18e-07

## Sheet: Table S2
Table S2: Time-specific DE miRNAs
D3	Log2FC	P-value		D6	Log2FC	P-value		D9	Log2FC	P-value
mmu-miR-1897-3p	1.12425	0.00411598		mcmv-miR-m108-2-5p.2	1.03274	0.0407423		mmu-miR-1938	1.70198	0.00326972
mmu-miR-7a	0.995814	0.0285127		mmu-miR-92a	1.0157	0.0125316		mmu-miR-451	1.66905	0.0174283
mmu-miR-323-3p	0.985055	0.00249527		mmu-miR-509-3p	0.84058	0.0303596		mmu-miR-144	1.47645	0.0240623
mmu-miR-487b	0.979551	0.00387285		mmu-miR-210	0.779298	0.00612123		mmu-miR-2146	1.29966	0.00012317
mmu-miR-363	0.896683	0.049478		mmu-miR-155	-3.28811	0.00843883		mmu-miR-1902	1.1575	1.59e-05
mmu-miR-7b	0.826442	0.0316387						mmu-miR-709	1.10111	0.00122263
mmu-miR-362-3p	0.810847	0.016305						mmu-miR-1224	1.09064	0.00046049
mmu-miR-329	0.799739	0.0177744						mmu-miR-494	1.04169	0.00548748
mmu-miR-136	0.753977	0.0482256						mmu-miR-2140	1.01266	0.00208398
mmu-miR-322	0.750246	0.0122754						mmu-miR-615-3p	0.982344	0.0076641
mmu-miR-706	-0.803779	0.0431141						mmu-miR-1939	0.9146	0.0173137
mmu-miR-669m	-0.986372	0.0471283						mmu-miR-690	0.905503	0.00172813
								mmu-miR-10a	0.900544	0.00386124
								mmu-miR-1955	0.864183	0.0431141
								mmu-miR-689	0.857376	0.0414458
								mmu-miR-574-5p	0.830435	0.00441787
								mmu-miR-2145	0.773315	0.0250886
								mmu-miR-375	-0.753841	0.0293418
								mmu-miR-23b	-0.760663	0.018722
								mmu-miR-674	-0.815659	0.00147865
								mmu-miR-138	-0.821151	0.0186761
								mmu-miR-128	-0.837301	0.0224291
								mmu-miR-199a-5p	-0.853704	0.0187852
								mmu-miR-379	-0.869023	0.00734834
								mmu-miR-376a	-0.883813	0.0216514
								mmu-miR-361	-0.889626	0.00273287
								mmu-miR-221	-1.02022	0.00228876
								mmu-miR-141	-1.46882	0.0485939

## Sheet: Table S3
Table S3: Network analysis by IPA
ID	Analysis	Molecules in Network	Score	Focus Molecules	Top Diseases and Functions
Network 1	D3	AKT,ERBB2,IGHM,insulin,LINC01612,miR-12114 (and other miRNAs w/seed AGGUGGA),mir-130 (includes others),mir-136,miR-136-5p (miRNAs w/seed CUCCAUU),mir-154 (includes others),miR-1897-3p (miRNAs w/seed CAACUCG),mir-19 (includes others),miR-19b-3p (and other miRNAs w/seed GUGCAAA),mir-216 (includes others),miR-216a-5p (miRNAs w/seed AAUCUCA),miR-3065-5p (and other miRNAs w/seed CAACAAA),mir-322 (incl…	39	13	[Gene Expression, Organismal Injury and Abnormalities, Reproductive System Disease]
Network 1	D6	3830403N18Rik/Xlr,AKT,cytokine,ERK,ERK1/2,GASK1B,GFOD3P,histone H3,Ifitm6,IL1,IL12 (complex),IL12 (family),Immunoglobulin,insulin,LDL,mir-130 (includes others),mir-132 (includes others),mir-146 (includes others),mir-15 (includes others),mir-155,mir-182,mir-19 (includes others),mir-203 (includes others),mir-210,mir-223,mir-23 (includes others),mir-25 (includes others),mir-8 (includes others),myosi…	37	13	[Developmental Disorder, Gene Expression, Hereditary Disorder]
Network 1	D9	AKT,cytokine,ERK,IL12 (complex),IL12 (family),Immunoglobulin,insulin,LDL,MAP2K1/2,mir-10 (includes others),mir-130 (includes others),mir-132 (includes others),mir-144,mir-146 (includes others),mir-15 (includes others),mir-154 (includes others),mir-182,mir-19 (includes others),mir-203 (includes others),mir-221 (includes others),mir-223,mir-23 (includes others),mir-25 (includes others),mir-368 (inc…	49	18	[Developmental Disorder, Gene Expression, Hereditary Disorder]
Network 2	D3	ANXA1,HMGA2,IGF1R,mir-196 (includes others),miR-196a-5p (and other miRNAs w/seed AGGUAGU),miR-362-5p (and other miRNAs w/seed AUCCUUG),mir-500 (includes others),miR-501-3p (and other miRNAs w/seed AUGCACC),miR-501-5p (miRNAs w/seed AUCCUUU),Mir1983,PAX3-FOXO1,TCF7L2,TGFB1	8	3	[Cellular Development, Cellular Growth and Proliferation, Connective Tissue Development and Function]
Network 2	D6	DDX20,DICER1,EGR3,ESR1,HOXA7,JARID2,LIFR,miR-128-3p (and other miRNAs w/seed CACAGUG),miR-130a-3p (and other miRNAs w/seed AGUGCAA),mir-142 (includes others),miR-142-3p (and other miRNAs w/seed GUAGUGU),mir-143,mir-182,miR-182-5p (and other miRNAs w/seed UUGGCAA),mir-19 (includes others),mir-196 (includes others),miR-196a-3p (miRNAs w/seed GGCAACA),miR-196a-5p (and other miRNAs w/seed AGGUAGU),mi…	27	10	[Gene Expression, Organismal Injury and Abnormalities, Reproductive System Disease]
Network 2	D9	APP,CTNNB1,D-glucose,DIO2,ESR1,HK2,hydrogen peroxide,MCTP2,mir-1224,miR-1224-5p (and other miRNAs w/seed UGAGGAC),miR-142-3p (and other miRNAs w/seed GUAGUGU),miR-199a-5p (and other miRNAs w/seed CCAGUGU),mir-216 (includes others),miR-25-5p (miRNAs w/seed GGCGGAG),mir-361,miR-362-5p (and other miRNAs w/seed AUCCUUG),mir-379 (includes others),miR-451a (and other miRNAs w/seed AACCGUU),mir-500 (inc…	36	14	[Cardiovascular Disease, Skeletal and Muscular System Development and Function, Tissue Morphology]
© 2000-2025 QIAGEN. All rights reserved.
